# Supplementary material for: RNA-DNA strand exchange by the Drosophila Polycomb complex PRC2
Source: Nat Commun. 2020 Apr 14;11:1781. doi: 10.1038/s41467-020-15609-x (PMC7156742; doi:10.1038/s41467-020-15609-x)
Supplement: Supplementary file 4 — Source Data [file 41467_2020_15609_MOESM4_ESM.xlsx]

## Sheet: Figure 2a
Figure 2a
	DNA bubble						R-loop						dsDNA

## Sheet: Figure 2b
Figure 2b
	DNA bubble						R-loop						dsDNA

## Sheet: Figure 2c
Figure 2c
[PRC2], (nM)	DNA bubble			R-loop			dsDNA
replicate	1	2	3	1	2	3	1	2	3
0	0.044637	0.046692	0.065071	0.048572	0.06141	0.058472	0.039096	0.015596	0.087763
0.024414	0.086283	0.286887	0.218306	0.079328	0.136643	0.10465	0.030613	0.021387	0.054259
0.048828	0.146666	0.427148	0.191688	0.059779	0.266958	0.092129	0.030075	0.016937	0.083642
0.097656	0.182242	0.530829	0.302075	0.10776	0.419333	0.146309	0.028664	0.021426	0.057656
0.195313	0.403336	0.704648	0.638833	0.212246	0.428262	0.474073	0.032389	0.024799	0.091303
0.390625	0.647212	0.846097	0.771557	0.472092	0.856991	0.643761	0.04016	0.032814	0.130161
0.78125	0.752374	0.893801	0.825316	0.621738	0.899374	0.768432	0.076088	0.04974	0.401859
1.5625	0.862638	0.93302	0.918196	0.853264	0.848172	0.884433	0.0359	0.165495	0.28329
3.125	0.923869	0.938769	0.865598	0.905926	0.108264*	0.934021	0.359403	0.33069	0.452241
6.25	0.944498	0.961949	0.948426	0.939982	0.935985	0.952353	0.686845	0.600008	0.543497
12.5	0.961556	0.946393	0.952494	0.969842	0.963868	0.577138*	0.840353	0.869973	0.728044
25	0.966543	0.961325	0.977605	0.96823	0.960438	0.967582	0.917685	0.930251	0.778659
in blue are excluded points

## Sheet: Figure 2d
Figure 2d
[PRC1dPh] (nM)	DNA bubble			R-loop			dsDNA
replicate	1	2	3	1	2	3	1	2	3
8	0.968892	0.980246	0.985663	0.964544	0.976259	0.972467	0.908672	0.962985	0.977329
4	0.941326	0.95386	0.973031	0.951318	0.963398	0.961581	0.850967	0.939363	0.944991
2	0.942361	0.962808	0.957113	0.947746	0.962376	0.958796	0.698713	0.94919	0.921604
1	0.898154	0.929312	0.936649	0.921765	0.95713	0.954839	0.635505	0.869309	0.851063
0.5	0.906151	0.930789	0.939803	0.912777	0.935002	0.941879	0.52165	0.848393	0.748468
0.25	0.857023	0.844197	0.915018	0.880121	0.893298	0.633298	0.380263	0.730475	0.707539
0.125	0.876817	0.902209	0.924831	0.861268	0.90874	0.908696	0.280097	0.261516	0.610852
0.0625	0.789318	0.877076	0.872571	0.695733	0.891594	0.823625	0.254982	0.239614	0.385421
0.03125	0.720799	0.840374	0.364497	0.537352	0.822769	0.533343	0.086314	0.05871	0.032898
0.015625	0.519076	0.460338	0.259189	0.268148	0.483413	0.167922	0.020553	0.121856	0.040858
0.007813	0.391256	0.226746	0.312395	0.230899	0.460457	0.278506	0	0.101268	0
0	0	0.012547	0.016659	0.037032	0.02693	0.039178	0	0.023424	0

## Sheet: Figure 3g
Figure 3g
PRC2 [nM]	vg S RNA			vg AS RNA			unrelated RNA
0	0	0	0	0	0	0	0	0	0
3.125	0	0	0.049127	0	0.059388	0.136022	0	0	0
6.25	0.051946	0.154262	0.060625	0.037155	0.15912	0.203418	0	0	0
12.5	0.047303	0.237547	0.10027	0.041787	0.215883	0.223849	0	0	0
25	0.044823	0.437564	0.114537	0.069463	0.147029	0.247844	0	0	0
50	0.075682	0.525544	0.129213	0.096838	0.371834	0.254908	0	0	0
100	0.120724	0.575223	0.180725	0.131794	0.5493	0.338638	0	0	0
200	0.136762	0.480876	0.192238	0.162634	0.448567	0.325811	0	0	0

## Sheet: Figure 4f
Figure 4f
PRC2 (nM)	400 nM PRC2 first incubation
replicate	1	2	3
0	-0.00434	0.034483	0.067278
100	0.001549	0.029058	0.106725
400	-0.00055	0.002624	0.069477

## Sheet: Figure 6b
Figure 6b
[PRC2] (nM)	RNA first			DNA first			Together
25	0	0	0	0.379522	0.289818	0.377014	0.374313	0.253018	0.333316
50	0.378734	0	0.270381	0.412865	0.283675	0.377504	0.375982	0.317271	0.425054
100	0.436128	0.257465	0.291759	0.442639	0.289608	0.415923	0.444821	0.363598	0.487615
200	0.435533	0.288522	0.328287	0.464427	0.267856	0.525646	0.346585	0.358602	0.64009
400	0.486971	0.292433	0.407625	0.605806	0.287322	0.434548	0.517787	0.33108	0.636637

## Sheet: Figure 6d
Figure 6d
[RNA], nM	25 nM PRC2			50nM PRC2			100nM PRC2			200nM PRC2			400nM PRC2
0.91	1.09831	0	0	1.01556	1.04247	0.826694	1.1823	1.06868	1.06409	1.15428	1.12243	1.1967	1.22385	1.00722	1.17787
0.31	0.220958	0.241077	0.21662	0.255628	0.259081	0.245516	0.270132	0.294714	0.327469	0.276528	0.311556	0.357902	0.312839	0.265628	0.317246
0.06	0.063906	0.064166	0.054106	0.080927	0.074101	0.061234	0.081717	0.072172	0.078624	0.07016	0.080009	0.098114	0.06883	0.06204	0.099677

## Sheet: Figure 6f
Figure 6f
[DNA], nM	25nM PRC2		50nM PRC2		100nM PRC2		200nM PRC2		400nM PRC2
0.06	0.862248	0.973461	1.18382	1.19082	1.2301	1.37105	1.47847	1.31498	1.37133	1.27028
0.31	0.218922	0.214148	0.189977	0.317054	0.277033	0.298133	0.304811	0.451887	0.287729	0.435483
1.54	0.041412	0.044678	0.045556	0.051659	0.042027	0.055085	0.06116	0.081846	0.049625	0.082889

## Sheet: ED 1b
ED 1b
replicate	target	IP/Input	IP+RNaseH/Input
1	Hop	1.94099	0.0673674
1	dek	0.839525	0.0384804
1	Fib	0.248527	0.0651958
1	Non1	0.844988	0.0350161
1	sdr	0.144035	0.11579
1	bxd	0.741332	0.00414311
1	tRNA lys	0.372141	0.0315047
1	Untranscribe	0.0490711	0.00809165
1	vg PRE Rloop	0.562387	0.130001
1	vg gene Rloop	0.507301	0.200675
1	vg PRE	0.111598	0.12842
2	Hop	3.71985	0.0177467
2	dek	2.24416	0.0252633
2	Fib	1.37776	0.0216833
2	Non1	2.16847	0.0288611
2	sdr	0.330268	0.0386697
2	bxd	2.19664	0.0417132
2	tRNA lys	1.58431	0.011216
2	Untranscribe	0.177149	0.0205945
2	vg PRE Rloop	1.73249	0.147537
3	Antp	1.0954	0.000982889
3	dia	0.445719	0.00095194
3	B-H2	7.43322	1.86887e-06
3	chic	0.0775031	9.95012e-06
3	dac1	0.207623	1.90806e-06
3	dac2	0.170783	0.00219718
3	en	0.0252329	#VALUE!
4	Antp	2.94773	0.00778754
4	dia	2.86157	0.00835201
4	B-H2	0.935183	0.00284532
4	chic	0.953437	0.00213701
4	dac1	0.681835	0.00405801
4	dac2	1.05804	0.0482512
4	en	0.201413	0.00394015

[truncated: 4 more sheets: ED 6d, ED 7b, ED 7c, ED 7f]
